# Supplementary material for: DMSO Solubility Assessment for Fragment-Based Screening
Source: Molecules. 2021 Jun 28;26(13):3950. doi: 10.3390/molecules26133950 (PMC8271413; doi:10.3390/molecules26133950)
Supplement: Supplementary file 1 [file molecules-26-03950-s001.zip]

Archive with 1 entries (1 files):
- molecules-1268375-supplementary.pdf
